# Supplementary material for: Natural Phytotherapeutics in Dermatology and Cosmetology: Bioactive Potential of Grape Pomace on Human Skin Fibroblasts
Source: Molecules. 2025 Dec 6;30(24):4679. doi: 10.3390/molecules30244679 (PMC12736252; doi:10.3390/molecules30244679)
Supplement: Supplementary file 1 [file molecules-30-04679-s001.zip]

Archive with 7 entries (7 files):
- HPLC calibration curves.pdf
- Marechal Foch lyophilizate.png
- marechal foch skins.png
- Regent lyophilizate.png
- Regent skins.png
- Rondo lyophilizate.png
- Rondo skins.png
